# Supplementary material for: Elephants know when their bodies are obstacles to success in a novel transfer task
Source: Sci Rep. 2017 Apr 12;7:46309. doi: 10.1038/srep46309 (PMC5389349; doi:10.1038/srep46309)
Supplement: Supplementary Dataset 1 [file srep46309-s3.xls]

## Sheet: Sheet1
Number of trials subject gets off the mat
				TEST TRIALS					Stick un-attached					FOOT DISCOMFORT
Subject	Age	Sex	Order	Set 1	Set 2	Set 3	Set 4	TOTAL	Set 1	Set 2	Set3	Set4	TOTAL	Set 1	Set 2	Set3	Set4	TOTAL
Lanna	24	F	A	6/12	12/12	12/12	12/12	42/48	5/12	0/12	0/12	0/12	5/48	2/12	0/12	0/12	0/12	2/48
Bo	34	F	A	8/12	12/12	12/12	12/12	44/48	0/12	0/12	0/12	0/12	0/48	3/12	1/12	0/12	0/12	4/48
Ploy	17	F	A	11/12	9/12	8/12	9/12	37/48	0/12	0/12	0/12	0/12	0/48	1/12	0/12	0/12	0/12	1/48
Am	4	F	A	11/12	12/12	12/12	12/12	47/48	3/12	1/12	2/12	0/12	6/48	0/12	0/12	1/12	0/12	1/48
Bounjan	44	F	B	11/12	12/12	12/12	12/12	47/48	0/12	0/12	0/12	0/12	0/48	3/12	1/12	0/12	0/12	4/48
Pumpui	6	F	B	12/12	12/12	12/12	12/12	48/48	2/12	1/12	1/12	0/12	4/48	1/12	4/12	1/12	0/12	6/48
Da	9	F	B	11/12	12/12	11/12	12/12	46/48	1/12	2/12	0/12	0/12	3/48	0/12	5/12	0/12	1/12	6/48
Jenny	18	F	B	7/12	12/12	11/12	12/12	42/48	0/12	0/12	1/12	0/12	1/48	12/12	12/12	12/12	12/12	48/48
Meena	6	F	C	12/12	12/12	12/12	12/12	48/48	1/12	0/12	0/12	0/12	1/48	12/12	2/12	0/12	0/12	14/48
Poonlarb	26	F	C	1/12	0/12	5/12	5/12	11/48	6/12	1/12	0/12	2/12	9/48	11/12	12/12	12/12	12/12	47/48
Thangmo	6	F	C	12/12	12/12	12/12	12/12	48/48	7/12	0/12	1/12	0/12	8/48	0/12	0/12	0/12	0/12	0/48
Bouatong	26	F	C	12/12	12/12	12/12	12/12	48/48	2/12	0/12	0/12	0/12	2/48	8/12	1/12	2/12	1/12	12/48
